# Supplementary material for: In Vitro Activity of Novel β-Lactam/β-Lactamase Inhibitors Against Carbapenem-Resistant Pseudomonas aeruginosa and Enterobacterales in Korea
Source: Antibiotics (Basel). 2025 Jun 26;14(7):649. doi: 10.3390/antibiotics14070649 (PMC12291907; doi:10.3390/antibiotics14070649)
Supplement: Supplementary file 1 [file antibiotics-14-00649-s001.zip]

Archive with 1 entries (1 files):
- antibiotics-3670858-supplementary.pdf
